# Supplementary material for: Microbial Diversity of the Baikal Rift Zone Freshwater Alkaline Hot Springs and the Ecology of Polyextremophilic Dissimilatory Iron-Reducing Bacteria
Source: Biology (Basel). 2025 Dec 1;14(12):1716. doi: 10.3390/biology14121716 (PMC12730654; doi:10.3390/biology14121716)
Supplement: Supplementary file 1 [file biology-14-01716-s001.zip]

Archive with 2 entries (2 files):
- Supplementary Materials 1.xlsx
- Supplementary Materials 2_corrected.pdf
