# Supplementary material for: Microbial Diversity of the Baikal Rift Zone Freshwater Alkaline Hot Springs and the Ecology of Polyextremophilic Dissimilatory Iron-Reducing Bacteria
Source: Biology (Basel). 2025 Dec 1;14(12):1716. doi: 10.3390/biology14121716 (PMC12730654; doi:10.3390/biology14121716)
Supplement: Supplementary file 1 [file biology-14-01716-s001.zip › Supplementary Materials 1.xlsx]

## Sheet: Лист1
Supplementary Table S1 - Description of the sampling sites
Zone	Spring description	Sample number	T	pH	Eh	Sample description	Coordinates	Photo	Geological description
Umkhei (Umkheynsky, Umkheisky)	A small puddle 15 meters northwest of the hot pond, 2-5 cm deep.	4703	32	7.6	-238	A greasy mat with a slightly green white coating on top and black mud under it. A purple leaf got into the sample.	54.987511 111.118274		The Umkhei thermal field is the northernmost of the BV and has seven groups of surface vents, most of which are located on Umkhei Island that is separated from the mainland by the main channel of the Barguzin River. In the central part of the island, a lake is formed that does not freeze even during severe frosts. This lake is approximately 100-m-long, 20- to 30-m-wide and 1-m-deep [7]. Water and…
	The sample was taken next to a wooden bridge over a stream. The stream is 40-50 cm deep with deep sediment. There is green mud on the surface and black sediment under it, with gray sand in places.	4704	42	9.5	-330	A black sediment.	54.987872 111.118483
Kuchiger (Kuchegersky, Kuchigersky)	An open tub about 5x3 m, 1-1.5 meters deep, from which visitors scoop medical dirt from the bottom. There is a slight bubbling in the center of the tub.	4705	41	6.9		Black hot sediment from the bottom and water from the surface.	54.882258 111.001		The Kuchiger thermal field is located 15 km to the southwest from the Umkhei one. The water-bearing rocks were composed of Upper Proterozoic granites [1]. The main thermal water discharge occurred in the silty deposits over the area of approximately 200-250 m2 [30]. The water of Kuchiger thermal springs, which belong to the sodium hydrocarbonate–sulfate type, was characterized by high con-centrat…
Garga (Garginsky)	A small spring behind the old bathhouse at the top. The source turns into a stream. There were boiled locusts and a piece of wood nearby.	4707	74	7.8	-190	Brown-pink microbial mat, cylindrical in shape, 2-3 cm long and 0.5 cm thick	54.32022 110.993979		The Garga hot spring is located in the abandoned balneological resort in the valley of the Garga River right bank, and flows out as a single outlet with a water flow rate 5 l/s, [1]. The discharge area, confined to the weakly active Garginsky fault, is composed of Late Proterozoic granites, overlaid by Upper Quaternary fluvioglacial deposits [1,29]. The spring is located on a hillside. It dischar…
	A white community attached to the rocks at the bottom of the spring.	4708	74	7.8	-190	One colony was collected from the bottom, another from a log next to a boiled locust, and the third from a rock deep in the spring. Plus water from the spring.	54.32022 110.993979
	A piece of wood nearby in a small spring behind the old bathhouse at the top.	4709	74	7.8	-190	Dark gray sand from wood with water.	54.32022 110.993979
	The coin with fouling was lying on the edge of the stream, about 1-2 m from the old bathhouse.	4710	72	7.9	-160	Coin with water from the stream	54.320076 110.993913
	1.5-2 m from the stream coming out of the spring behind the old bathhouse	4711	72	7.9	-160	White filmy fouling on the stone wall of the stream.	54.320076 110.993912
	An additional stream flowing south from under the bathhouse. A small depression in the stream under the bathhouse.	4715	59	8.2	5	Black filler at the bottom of the stream, pebbles and water from the stream.	54.319995 110.993898
Uro (Urinsky)	Shallow puddle with dark green mats at the outlet of a shallow stream from a crevice.	4718	42	9.0	20	Dark green-brown mat from the puddle surface.	53.44499 110.11831		The Uro thermal field is located within the Uro River basin (the left tributary of the Barguzin River), along the left bank of the Listvennichnyi Spring at a distance of 1.3 kilometers from its mouth. The water-bearing rocks composed by Middle-Upper Car-boniferous biotite granites and granosyenites [1]. The thermal water discharges occur across an area of approximately 200 m², located within the …
	Yellow-orange mat in the center of the thermal field.	4719	48	9.0	20	A pale pink and green layers at the bottom of the mat.	53.444944 110.118236
	Beige mud between yellow-orange mats in the center of the thermal field.	4721	50	9.0	-80	Mucous white layer lying under the mats.	53.444934 110.118312
	A gray mat with white cobwebs in a shallow puddle in which dead undecayed crustaceans lie. There is a pink mat nearby, one meter from 4721.	4722	59	9.0	-40	Gray mat with a dead crustacean.	53.444934 110.118312
	Dense pink mat just below sample 4722 (gray mat with white cobwebs), sometimes more pink or more orange.	4723	59	8.8	-50	Gray sludge under a pink mat.	53.444934 110.118312
	A shallow streamlet on the northwestern edge of the thermal field. Gray-white silt in the center of the stream, white fouling along the edges at the outlet of the stream, then dark green. There are orange-green mats around the stream.	4724	58	9.0	10	Dense white jelly-like mat at the outlet of the stream.	53.445062 110.118303
	Beige-gray silt between yellow-orange mats, less than half a meter from 4722 and 4723.	4725	50	9.0	-200	Silt from a depth of about 30cm.	53.444934 110.118312
Gusikha (Gusikhinsky)	Water is oozing out of the plastic pipes coming out of the house (in which the 4727 sample was taken) and a large puddle with green mats is forming.	4728	53	8.3	55	Вark gray sludge with black inclusions from under the green mat from the edge of the puddle.	53.414930 109.354914		Gusikha hot springs are located at the foot of the Ikatsky Range on the right bank of the Malaya Gusikha River and are confined to the moderately active Gusikha fault. Water-bearing rocks are represented by Upper Proterozoic granites, granodiorites and granosyenites [1,29]. Thermal water of the sodium sulfate type emerges from two springs on a 20-25 m high terrace, which is composed of sandy depo…
	A small wooden canopy over the outlet of the spring on a hill.	4730	51	9.1	-115	Gray sandy silt from the bottom.	53.414989 109.354720
Goryachinsk (Goryachinsky)	Strong bubbling in the house next to the pavilion.	4731	52	9.1	-115	Gray sand from under a dark green mat.	52.987259 108.30778		The Goryachinsk thermal field is located in Goryachinsk Village and distributed within a wide valley between the Kotkovsky Range in the north and the Chernaya Griva Range in the south. The water-bearing rocks are represented by Upper Archean-Lower Proterozoic gneisses and amphibolites, which are intruded by intrusive complexes such as granodiorites, quartz diorites, biotite gneis-plagiogranites, …
	A puddle in the grass, under a rusty pipe, on the north bank of the main stream, about 3 meters from it.	4732	45	7.2	10	Red sandy sediment.	52.987238 108.307715
	A puddle in the pit under a rusty valve that is dripping. One meter from 4732.	4733	48	9.0	-170	Orange sand under the drops.	52.987238 108.307715
	A shallow streamlet in a depression on the south bank of the main stream, closer to the pavilion, under a large pipe.	4734	48	9.0	-300	Cyanobacterial mat with white mucous inclusions.	52.987188 108.307606
	A stone on the north bank of the stream next to the pavilion.	4735	48	7.9	-160	Black silt at the foot of the stone.	52.987188 108.307606
Zmeiny	A hot tub in Zmeiny Bay, where a stream with green fouling flows out from under a wooden deck.	4736	41	9.3	-350	Black sludge under the cyanobacterial mat.	53.766396 109.027353		Zmeiny hot springs (Svyatoy Nos Peninsula, Zmeinaya Bay) located on the weakly active Zmeiny fault were composed of Upper Proterozoic granite gneisses [1,29]. Baths have been formed at the sites where thermal water discharges through the pebble sediments.
